# Supplementary material for: Effect of Solvent Properties on the Critical Solution Temperature of Thermoresponsive Polymers
Source: Int J Mol Sci. 2024 Jul 15;25(14):7734. doi: 10.3390/ijms25147734 (PMC11277098; doi:10.3390/ijms25147734)
Supplement: Supplementary file 1 [file ijms-25-07734-s001.zip]

Archive with 1 entries (1 files):
- ijms-3022354-supplementary.pdf
